# Supplementary material for: Multifunctional Magnetic Ionic Liquid‐Carbon Nanohorn Complexes for Targeted Cancer Theranostics
Source: Small Sci. 2025 Mar 3;5(5):2400640. doi: 10.1002/smsc.202400640 (PMC12087772; doi:10.1002/smsc.202400640)
Supplement: Supplementary file 1 — Supplementary Material [file SMSC-5-2400640-s001.zip]

Archive with 6 entries (6 files):
- smsc12702-sup-0001-SuppData-S1.pdf
- Supporting_Viedo_S1_Qi_et_al.mov
- Supporting_Viedo_S2_Qi_et_al.mov
- Supporting_Viedo_S3_Qi_et_al.mov
- Supporting_Viedo_S4_Qi_et_al.mov
- Supporting_Viedo_S5_Qi_et_al.mov
